# Supplementary material for: Analysis of inner and outer retinal layers using spectral domain optical coherence tomography automated segmentation software in ocular hypertensive and glaucoma patients
Source: PLoS One. 2018 Apr 19;13(4):e0196112. doi: 10.1371/journal.pone.0196112 (PMC5908140; doi:10.1371/journal.pone.0196112)
Supplement: S3 File — (XLSX) [file pone.0196112.s003.xlsx]

## Sheet: Hoja1
					RFNL									GCL									PLEX INT									NUCL INT									PLEX EXT
NºPAT	SEX	EYE	GROUP	AGE	Mean C0 [µm]	mRNFLNINt	Mean N2 [µm]	Mean S1 [µm]	Mean S2 [µm]	Mean T1 [µm]	Mean T2 [µm]	Mean I1 [µm]	Mean I2 [µm]	Mean C0 [µm]	CGLNint	Mean N2 [µm]	Mean S1 [µm]	Mean S2 [µm]	Mean T1 [µm]	Mean T2 [µm]	Mean I1 [µm]	Mean I2 [µm]	Mean C0 [µm]	Mean N1 [µm]	Mean N2 [µm]	Mean S1 [µm]	Mean S2 [µm]	Mean T1 [µm]	Mean T2 [µm]	Mean I1 [µm]	Mean I2 [µm]	Mean C0 [µm]	Mean N1 [µm]	Mean N2 [µm]	Mean S1 [µm]	Mean S2 [µm]	Mean T1 [µm]	Mean T2 [µm]	Mean I1 [µm]	Mean I2 [µm]	Mean C0 [µm]	Mean N1 [µm]	Mean N2 [µm]	Mean S1 [µm]	Mean S2 [µm]	Mean T1 [µm]	Mean T2 [µm]	Mean I1 [µm]	Mean I2 [µm]
1	2	1	1	78.2	14	28	53	31	48	22	25	38	50	11	78	43	62	34	60	36	57	30	13	45	38	39	34	29	39	34	32	15	23	34	37	30	36	31	37	28	26	31	29	33	25	21	20	25	20
2	2	2	1	72.6	20	24	47	29	44	22	26	33	50	10	56	39	55	30	52	39	50	27	12	32	35	36	33	32	33	33	29	19	44	34	37	31	37	33	41	29	23	26	28	31	22	23	21	22	20
3	1	2	1	79.7	18	23	43	26	39	25	25	29	43	9	26	29	35	28	22	28	30	30	19	48	31	42	26	43	33	45	29	16	39	33	37	29	33	31	39	29	23	23	19	28	20	19	18	19	18
4	2	1	1	75.1	26	23	43	31	45	22	24	24	36	18	61	40	58	30	51	33	60	33	47	59	38	39	38	40	36	92	38	41	34	35	38	22	38	34	28	30	17	30	30	20	20	21	22	23	28
5	2	1	1	81.4	9	27	60	41	57	21	26	31	53	10	60	42	57	30	56	39	59	34	15	42	45	41	37	36	43	40	39	17	44	38	47	32	44	38	46	33	16	26	28	20	19	21	20	26	24
6	1	1	1	74.4	18	26	52	32	43	22	24	34	49	9	62	40	63	27	68	46	66	29	14	51	39	33	32	29	34	54	30	17	38	33	45	27	46	36	39	28	19	29	27	22	18	20	21	25	19
7	1	1	1	69	34	29	64	37	46	26	27	36	47	11	48		56	32	53	39	71	32	26	133	76	72	38	43	37	80	47	26	16	23	33	29	39	35	25	28	20	21	27	24	23	21	19	22	27
8	1	1	1	83.8	29	28	57	40	53	24	27	36	51	24	62	35	50	29	53	33	52	26	37	46	34	42	29	39	41	41	31	19	32	32	35	30	40	33	39	31	31	41	32	32	22	25	23	30	21
9	2	1	1	74.8	14	21	41	25	39	19	21	31	38	10	56	43	57	37	58	43	62	34	12	28	39	34	36	26	33	26	31	21	46	43	45	36	42	38	45	34	19	22	21	24	19	21	21	20	18
10	1	2	1	69.3	10	22	35	26	35	19	20	26	27	15	52	27	53	27	39	29	45	20	24	30	26	30	28	30	31	33	22	23	42	29	38	25	37	30	40	26	17	18	20	19	18	19	19	22	18
11	2	1	1	50.5	10	25	46	34	42	20	25	28	43	14	56	41	51	27	44	33	53	31	18	40	35	43	31	48	37	41	32	18	45	34	40	28	41	33	42	30	20	20	20	22	18	23	20	22	20
12	2	2	1	61.9	9	21	44	26	44	17	20	26	42	9	51	42	52	36	47	44	48	33	17	40	33	42	28	36	35	40	26	13	43	34	41	34	39	37	42	34	17	26	29	32	28	29	28	27	26
13	2	2	1	80.5	9	20	44	21	41	17	22	29	55	13	49	30	48	33	44	37	50	27	18	41	27	40	26	38	33	40	22	18	37	51	35	32	38	34	38	31	21	31	28	28	26	26	27	27	25
14	2	2	1	65.7	13	22	53	24	42	17	18	28	52	17	56	46	58	38	52	44	56	35	23	46	35	47	30	43	37	45	27	15	43	37	40	32	38	34	39	30	29	29	29	27	26	29	27	29	27
15	1	2	1	76.3	13	21	44	27	43	15	20	23	37	11	48	40	46	33	45	37	48	31	19	40	29	39	26	38	35	38	25	16	40	32	39	28	38	32	34	29	27	42	29	32	26	26	27	35	26
16	2	1	1	69.2	15	25	67	34	53	20	28	31	63	22	56	43	60	34	51	36	55	34	30	50	36	46	28	50	37	53	32	31	54	41	47	31	44	30	57	31	24	56	33	27	26	26	30	37	27
17	2	1	1	69.5	14	21	48	32	45	17	20	24	39	16	51	51	60	34	52	41	56	40	23	45	40	49	27	41	34	43	32	16	36	38	33	33	35	35	37	35	19	28	32	32	28	29	28	29	30
18	2	2	1	75.6	11	19	50	26	48	20	24	23	57	14	40	35	42	30	36	37	43	30	17	35	31	35	24	35	33	33	26	16	38	39	40	30	33	33	38	31	38	78	50	73	39	40	35	28	27
19	1	2	1	75.3	12	22	57	29	45	19	20	30	41	15	56	41	56	33	51	40	55	30	22	45	33	43	28	48	37	46	24	27	43	35	53	29	33	32	34	29	31	64	38	44	31	29	27	31	26
20	2	2	1	72.9	14	21	43	24	36	19	20	27	43	11	49	40	51	33	45	37	50	32	21	40	30	41	24	41	32	40	23	18	45	37	39	31	38	32	39	30	26	31	34	44	34	31	28	31	28
21	1	2	1	75.3	12	22	57	29	45	19	20	30	41	15	56	41	56	33	51	40	55	30	22	45	33	43	28	48	37	46	24	27	43	35	53	29	33	32	34	29	31	64	38	44	31	29	27	31	26
22	1	2	1	70.9	14	22	51	25	42	19	20	32	48	11	53	40	53	34	49	41	53	32	17	39	32	42	27	41	36	40	26	18	43	31	42	30	36	29	35	28	23	49	41	58	32	39	34	32	28
23	2	1	1	66	14	21	41	23	34	17	19	24	37	17	55	46	53	34	45	35	54	36	26	46	35	43	27	44	34	47	28	21	42	37	45	34	38	36	36	36	38	50	38	43	30	29	25	30	28
24	2	1	1	75	14	21	46	26	44	17	20	24	46	13	48	37	50	30	48	37	49	31	21	39	28	38	22	41	33	41	23	18	40	32	36	29	39	32	35	30	31	45	37	39	27	33	29	31	29
25	2	1	1	49.6	9	21	44	27	39	18	20	25	41	9	49	41	50	34	42	41	50	33	18	39	32	42	27	37	34	41	27	13	39	34	38	31	36	34	36	31	19	31	30	24	24	28	26	29	26
26	2	2	1	78.6	11	24	53	26	41	17	21	26	43	13	49	35	40	24	39	35	43	30	19	35	26	32	20	34	31	37	23	21	42	29	42	29	36	31	37	28	24	27	24	38	26	31	27	25	24
27	2	1	1	83.2	16	29	54	41	48	19	24	25	42	31	54	43	51	25	49	37	40	40	32	39	32	37	20	40	31	39	29	26	46	33	36	27	36	32	29	30	36	45	32	34	24	29	26	24	29
28	1	1	1	73.9	13	23	46	28	38	18	19	25	40	18	56	41	52	30	50	37	55	35	25	42	31	41	24	43	31	42	27	20	43	33	39	30	35	33	40	30	25	52	44	34	27	33	28	36	29
29	1	2	1	82	16	23	43	28	38	16	21	24	38	15	51	37	48	30	49	35	47	32	15	40	29	36	26	39	34	36	27	28	50	33	44	31	45	34	50	33	30	45	38	44	27	33	28	31	29
30	1	2	1	69.3	13	21	44	23	37	17	19	24	35	15	47	34	48	30	40	35	45	28	25	38	28	38	24	39	32	39	24	17	47	33	45	31	39	34	40	29	33	45	34	42	28	29	27	31	26
31	2	2	1	78.9	10	21	42	26	39	15	19	23	37	13	45	34	47	30	43	36	43	31	21	35	26	37	24	35	28	37	23	15	35	27	31	26	26	29	27	27	33	42	30	36	26	29	24	30	25
32	1	1	1	52.1	12	18	37	22	31	15	17	22	39	16	50	40	46	30	45	35	47	34	22	40	33	39	25	43	35	42	28	15	42	37	39	32	34	32	36	33	29	59	46	41	27	27	27	30	28
33	1	1	1	69.4	15	27	52	38	48	23	21	34	45	21	51	44	54	33	57	42	57	37	23	40	32	42	27	43	36	43	28	24	38	33	37	31	32	31	30	31	29	32	33	28	25	36	28	36	27
34	1	1	1	65.6	15	25	42	32	40	18	19	22	44	24	53	45	54	37	50	44	53	40	28	44	36	42	29	42	39	44	33	27	46	38	41	33	39	36	39	36	29	33	36	28	26	39	28	28	26
35	2	2	1	78.3	12	20	42	24	37	16	19	23	36	12	47	40	52	34	44	43	48	35	22	39	32	41	26	38	34	39	28	14	41	34	37	32	32	30	33	33	26	47	35	35	27	31	29	33	28
36	1	1	1	70.6	13	25	43	29	42	20	22	24	41	22	52	38	49	28	47	34	50	30	29	39	28	35	21	39	28	40	22	20	39	29	33	25	35	26	34	26	26	26	29	29	25	28	28	28	28
37	2	1	1	91.7	12	21	46	28	51	18	21	26	40	13	48	41	50	31	45	38	49	31	20	40	30	40	24	40	32	39	25	13	36	31	32	26	30	32	34	27	22	41	33	30	26	29	26	37	28
38	1	1	1	69.4	13	21	37	25	32	19	18	23	34	20	48	37	45	26	42	30	47	32	24	35	26	33	20	38	28	37	24	24	36	31	32	27	30	27	28	28	25	29	27	28	25	29	25	30	26
39	1	1	1	82	19	23	46	30	41	21	24	27	47	39	58	42	54	32	53	40	57	34	32	45	34	44	28	50	37	42	30	34	42	35	37	31	34	33	41	33	28	43	34	26	23	26	24	52	29
40	1	1	1	32.4	16	25	45	25	30	17	18	29	39	16	58	44	58	37	54	39	55	34	26	46	34	45	29	49	35	46	27	20	44	35	48	34	43	36	45	36	25	30	26	30	25	40	30	31	26
41	1	2	1	57	11	20	41	27	41	17	19	25	37	10	52	44	54	40	53	46	55	35	19	43	36	48	32	48	39	48	28	16	47	38	46	36	42	37	43	35	22	48	40	27	27	28	26	34	29
42	1	1	1	69.7	12	34	51	32	51	23	20	32	40	15	43	37	51	32	46	40	49	32	23	40	28	40	27	41	34	43	24	40	49	40	59	36	42	35	37	37	32	48	36	44	32	41	32	26	25
43	1	2	1	84.6	10	19	38	22	35	17	19	23	34	8	46	36	46	30	42	35	47	28	18	35	25	35	22	35	31	35	21	16	35	31	37	28	34	29	43	29	29	45	31	46	27	35	29	48	27
44	2	1	1	75.8	13	22	52	28	49	17	21	25	47	15	47	37	49	31	49	38	49	32	21	40	29	40	26	41	34	42	26	16	37	36	38	30	34	35	35	32	22	37	31	31	26	32	29	34	29
45	1	1	1	43.2	12	18	36	23	38	15	17	23	34	13	55	49	57	37	53	42	58	37	22	44	38	50	29	49	37	48	29	22	46	41	45	37	40	38	46	36	18	43	40	29	26	29	26	31	29
46	1	1	1	74.6	13	21	49	28	40	16	19	25	46	17	58	50	61	38	57	44	57	42	23	45	37	46	28	47	38	43	31	23	44	35	41	30	38	32	44	32	25	36	30	32	26	30	27	29	27
47	2	2	1	34.7	10	22	53	28	45	18	19	26	43	11	63	51	64	39	52	46	60	42	22	50	38	48	31	48	38	48	33	18	39	37	42	34	36	39	40	34	28	33	27	52	28	49	31	27	24
48	2	2	1	76.5	12	20	51	26	46	16	20	27	53	13	49	42	52	37	50	45	51	34	18	40	35	41	28	41	38	40	28	19	43	34	40	32	39	34	37	33	30	63	44	56	31	33	31	41	28
49	1	2	1	72.1	14	26	51	29	38	17	20	27	42	21	55	42	56	34	54	39	54	35	27	48	39	43	29	45	36	47	29	21	47	33	39	31	32	32	39	32	31	66	44	40	29	31	27	34	28
50	2	1	1	73.2	15	19	38	21	29	19	20	20	34	14	46	33	46	29	45	36	48	30	23	41	28	36	25	39	29	41	27	22	49	35	40	27	38	30	40	30	22	53	37	26	25	26	25	41	30
51	2	1	1	80	12	21	46	25	40	19	20	25	38	15	56	44	55	35	47	38	51	33	23	43	32	43	28	42	32	41	26	20	40	33	41	31	37	32	42	27	39	60	44	51	32	34	29	51	32
52	2	1	1	73	14	19	31	21	31	18	20	20	30	15	34	31	41	29	38	33	36	27	24	32	23	34	22	37	30	34	21	23	39	36	40	34	38	36	42	36	28	55	34	29	25	26	27	37	27
53	1	1	1	61.3	13	22	50	30	40	20	23	30	44	14	61	42	61	34	55	41	60	35	24	44	33	45	27	46	37	46	27	24	41	34	39	31	40	32	40	30	27	30	31	28	25	32	26	37	25
54	1	2	1	79	14	26	51	30	43	20	22	30	49	18	50	37	50	33	45	38	49	32	24	43	28	42	26	40	38	43	25	25	46	35	41	32	40	33	42	31	26	52	37	49	31	27	26	26	24
55	2	2	1	75.4	11	20	49	25	43	18	22	27	48	10	51	36	50	32	45	37	45	28	17	37	26	39	25	37	30	36	21	15	41	31	37	31	36	33	40	30	18	26	26	28	24	25	25	25	23
56	1	2	1	66.4	15	23	54	30	45	19	23	28	52	18	61	50	61	39	57	44	63	40	24	49	37	46	29	46	37	47	30	25	49	35	42	34	36	34	43	35	31	40	36	42	28	31	30	31	26
57	2	2	2	82	14	23	43	29	36	21	27	27	42	17	47	30	52	22	50	33	53	18	19	41	34	36	33	32	34	34	23	24	41	30	40	23	39	31	39	22	25	25	22	23	21	19	18	22	21
58	2	1	2	72.6	25	22	49	32	47	20	23	28	43	25	72	53	63	30	63	41	68	32	35	37	41	43	39	54	41	37	40	30	44	38	45	32	43	37	43	34	29	31	32	27	25	25	23	28	23
59	2	1	2	67.8	17	23	45	28	44	20	21	26	41	13	59	44	55	30	50	30	51	31	18	38	39	41	35	38	41	37	35	17	38	33	37	30	36	32	36	29	23	32	25	28	21	22	21	25	20
60	2	1	2	82.1	14	23	45	29	39	19	23	27	39	11	32	34	45	24	40	34	48	25	15	34	31	34	26	37	30	29	26	18	35	29	38	30	37	32	38	32	17	23	22	26	20	24	24	23	23
61	1	1	2	61.4	13	23	39	27	36	20	22	26	38	17	73	46	59	29	66	32	63	28	24	30	35	39	29	28	34	31	31	24	41	32	39	31	38	32	40	28	16	31	37	26	21	21	19	22	21
62	1	1	2	81.3	26	26	50	36	44	25	28	28	42	32	48	28	39	22	42	27	48	26	25	47	32	43	28	47	38	51	31	27	43	34	41	29	39	31	39	29	24	29	24	25	21	24	21	31	24
63	2	1	2	37.3	12	26	50	34	47	21	23	28	43	15	54	43	62	32	53	37	54	32	18	43	38	36	35	33	39	38	35	13	33	33	37	27	33	29	35	29	16	35	26	20	19	18	20	23	21
64	2	2	2	74.5	26	28	58	38	60	27	36	35	49	16	60	40	59	30	57	42	56	37	18	45	44	44	38	38	42	40	36	24	45	36	42	32	43	36	42	33	18	21	22	23	20	26	27	22	21
65	2	2	2	72.6	15	25	46	27	43	20	23	28	44	19	53	32	45	29	48	33	47	29	18	39	38	42	34	35	39	40	34	20	40	32	38	29	34	32	35	27	22	26	22	27	20	23	21	26	20
66	1	1	2	65	28	27	50	41	42	25	26	27	39	16	68	48	60	32	62	40	76	41	20	34	36	52	31	39	33	29	29	24	40	34	39	28	37	33	43	32	22	23	24	22	18	20	20	22	22
67	2	2	2	84.9	9	22	53	28	46	18	20	27	46	10	52	36	50	31	42	40	46	30	19	38	27	37	23	38	33	38	23	13	38	29	39	30	29	30	34	28	25	50	35	36	27	28	26	32	26
68	1	1	2	88.4	8	26	51	14	33	19	25	28	45	7	42	35	15	22	31	29	44	30	14	34	27	20	19	32	29	38	23	18	43	35	37	33	35	30	40	31	15	29	25	32	25	21	24	23	23
69	2	1	2	63.6	13	22	51	24	44	17	20	28	45	18	56	42	53	39	48	45	55	33	23	42	32	42	29	41	38	43	26	19	42	34	37	32	33	33	38	31	26	35	31	33	26	29	28	31	27
70	2	1	2	72.9	13	21	46	24	38	17	19	23	42	14	53	43	54	32	48	38	53	36	23	43	35	41	26	43	37	45	29	18	36	32	36	30	37	30	33	33	31	52	36	49	29	33	29	36	28
71	1	2	2	78.8	9	21	43	23	40	17	21	20	35	10	43	39	49	29	41	35	43	33	17	37	30	38	25	35	31	35	27	10	34	33	37	30	31	36	31	31	23	36	35	40	29	60	38	65	41
72	1	1	2	78.4	14	21		28	49	17	20	22	39	20	48		51	28	46	33	49	29	26	39		38	22	42	31	39	22	25	39		39	28	39	30	38	30	21	28		27	24	26	25	31	28
73	2	2	2	71.6	14	25	53	30	48	18	20	27	44	21	50	37	51	30	47	40	52	32	25	39	29	40	25	39	34	41	27	22	42	35	42	30	36	32	36	29	32	34	30	42	29	33	31	30	28
74	2	1	2	78.3	11	22	44	28	44	18	20	24	44	15	51	41	54	32	50	37	49	34	21	40	33	40	25	39	33	42	25	14	46	37	39	35	39	33	41	37	20	31	30	33	25	32	30	47	29
75	1	1	2	73.5	15	20	37	25	31	19	17	21	32	15	49	38	49	28	42	34	48	30	18	37	29	34	21	31	32	37	23	21	44	36	40	30	39	31	41	30	24	53	43	36	28	32	27	48	30
76	2	1	2	61.8	13	22	45	26	30	17	19	25	41	19	53	44	54	30	48	38	51	33	23	38	34	42	23	40	34	45	27	24	43	36	36	28	38	33	39	31	24	35	30	32	24	28	27	28	25
77	1	1	2	83.7	15	22	42	31	53	18	24	23	40	22	51	38	48	29	45	34	51	34	28	39	30	39	23	40	32	39	26	25	40	34	34	29	37	29	39	29	28	30	27	28	22	29	26	40	27
78	2	2	2	64.8	14	21	45	27	41	17	18	26	41	19	60	47	59	37	51	49	56	39	24	44	37	46	29	44	38	45	31	19	37	35	35	34	35	37	37	35	35	41	40	51	36	66	44	32	30
79	2	1	2	78.1	10	21	47	26	46	17	22	25	45	10	49	40	48	31	44	39	45	32	21	38	30	38	25	37	32	38	25	15	39	35	39	29	36	33	34	31	30	59	40	29	25	27	28	48	29
80	2	2	2	58.3	13	23	46	25	42	18	21	27	43	12	53	42	54	34	48	41	55	35	20	39	31	39	27	36	33	42	27	15	41	32	37	32	36	32	35	30	22	29	32	36	29	30	29	31	26
81	2	1	2	67.5	15	24	48	27	37	17	19	25	38	24	57	44	54	34	48	37	55	35	29	45	35	44	26	42	34	43	29	24	39	35	34	34	37	33	37	32	28	31	31	30	25	28	26	38	27
82	2	1	2	46.5	17	21	43	20	32	14	17	21	40	26	53	35	47	29	49	33	55	30	27	43	29	38	24	41	30	41	23	24	36	30	37	29	33	30	35	30	36	32	29	33	28	42	30	38	28
83	2	2	2	77.3	13	22	48	29	48	17	23	24	45	15	53	40	53	29	49	36	52	33	22	40	30	39	22	40	34	41	25	16	38	32	37	28	33	28	34	29	35	40	34	46	30	31	28	31	26
84	2	2	2	59	16	23	42	29	47	18	21	23	33	18	53	41	53	36	50	41	46	38	26	43	33	42	29	40	35	43	31	22	43	34	42	33	36	35	37	34	22	31	32	29	25	32	28	30	27
85	1	1	2	78.4	15	26	52	35	41	20	25	28	41	28	60	41	52	28	54	36	57	33	32	45	30	40	24	43	32	45	26	38	40	34	39	30	40	32	38	32	25	32	30	30	26	31	28	34	28
86	2	2	2	67.9	16	21	44	25	41	17	20	25	43	20	55	40	54	33	52	40	53	32	28	45	34	43	29	46	38	45	29	24	51	38	40	33	41	35	41	33	39	54	39	35	28	30	28	47	30
87	2	2	2	66.4	11	19	54	25	44	17	19	27	45	9	54	48	54	39	42	47	50	35	18	45	36	42	31	40	39	41	27	15	43	40	44	36	42	37	39	33	26	31	30	50	31	41	32	30	28
88	2	2	2	86.5	13	20	44	25	38	18	21	22	37	21	46	36	50	28	41	30	47	33	23	35	28	37	23	35	29	35	25	22	34	30	34	27	29	27	33	29	28	32	26	27	23	28	25	36	26
89	1	2	2	66.9	12	16	38	23	36	15	18	21	33	13	52	46	54	36	43	36	55	41	20	43	36	43	29	40	34	45	32	19	44	40	39	34	42	38	46	36	20	32	30	34	28	28	25	24	25
90	2	2	2	68.9	13	19	38	22	36	17	18	23	34	17	55	49	57	42	50	44	57	38	25	45	37	46	34	43	40	49	31	19	45	41	44	35	42	34	41	33	26	48	36	48	33	26	29	28	28
91	1	2	2	51.6	14	23		28	38	18	18	26	34	21	64		62	37	53	47	59	36	26	51		45	29	44	36	47	30	31	50		50	36	47	39	51	34	24	36		35	29	31	29	31	29
92	2	1	2	71.8	14	21	40	27	34	18	19	23	32	13	51	42	50	30	45	33	47	30	20	43	32	40	23	37	32	40	23	15	42	37	40	31	38	34	38	34	29	40	30	32	25	29	27	28	26
93	2	1	2	37.2	12	20	45	24	42	16	20	25	44	14	52	50	57	37	51	45	53	37	21	40	39	42	30	40	37	41	30	16	44	38	39	32	35	36	41	35	24	44	37	32	26	30	27	35	28
94	1	2	2	82.1	15	22	47	27	38	18	21	24	40	19	51	37	51	30	42	31	48	33	26	40	29	41	22	39	29	40	26	23	40	31	34	28	35	29	41	30	26	22	23	29	24	35	27	24	23
95	2	2	2	74.4	12	23		29	39	18	19	24	36	14	53		52	31	45	41	49	34	21	41		42	24	41	36	41	27	17	40		36	28	37	33	38	30	28	36		31	26	33	28	46	30
96	2	2	2	68.6	12	21	44	27	40	18	21	26	47	13	59	48	59	38	54	45	55	40	22	48	37	50	31	46	39	46	33	19	38	37	38	33	37	36	42	35	24	36	30	32	24	35	28	33	27
97	2	2	2	69.9	11	22	31	29	45	18	23	16	21	12	45	34	54	32	31	32	12	23	18	37	31	43	27	32	29	21	25	16	39	37	40	35	35	35	35	36	21	33	34	34	26	27	31	26	30
98	2	1	2	80	8	16	22	18	30	20	21	18	30	8	17	32	26	30	20	26	23	29	19	26	28	29	24	31	30	30	22	21	41	36	44	31	36	32	41	31	19	28	28	26	25	29	25	25	26
99	1	1	2	52	14	22	47	26	35	17	19	24	40	21	57	42	52	29	51	39	55	35	27	42	32	40	24	43	34	46	28	25	48	36	40	30	41	32	40	32	26	43	36	34	26	31	28	40	29
100	2	1	2	69.3	10	20	41	26	35	18	19	24	40	15	51	37	51	29	46	34	45	32	21	39	32	41	22	39	32	41	26	17	42	34	41	30	34	33	35	34	20	34	35	27	24	30	27	32	27
101	1	1	2	85	11	19	39	27	37	18	21	24	35	12	39	32	42	26	35	32	42	27	19	27	21	26	17	21	22	24	16	17	36	31	37	27	34	30	36	28	21	32	29	30	26	28	27	31	26
102	2	1	2	48.6	14	22	45	26	36	17	19	22	39	22	57	43	54	31	51	41	52	36	29	47	33	42	27	43	35	44	29	22	37	34	37	30	40	32	37	33	31	29	25	30	26	39	30	32	26
103	2	2	2	67	15	24	44	29	43	21	21	25	39	18	51	42	53	37	47	44	56	40	24	44	34	44	30	44	41	45	32	26	46	37	48	35	45	40	53	36	29	44	31	34	26	28	30	32	27
104	1	1	2	73.1	23	20	41	29	38	16	21	24	34	23	47	36	46	32	49	32	46	30	26	41	29	42	26	43	32	39	24	22	41	36	37	32	35	32	39	30	29	65	41	42	28	32	27	37	28
105	2	2	2	76.9	15	18	34	20	35	17	18	17	33	37	47	38	46	34	37	28	47	29	32	38	28	34	25	31	28	35	22	37	37	32	34	33	44	30	33	28	29	27	27	33	27	34	30	31	26
106	2	2	2	76.8	12	20	48	25	44	16	19	24	39	13	53	44	57	36	47	45	53	35	20	41	33	46	29	39	37	43	27	13	43	36	40	33	37	34	36	33	19	29	30	31	26	27	27	30	26
107	1	2	2	42.9	15	26	42	28	35	18	23	17	40	17	54	39	50	31	35	28	19	25	24	45	31	43	26	41	30	26	24	23	45	38	44	32	36	33	42	29	36	37	39	40	34	27	29	33	31
108	1	1	2	58.7	12	24	46	28	41	18	19	25	41	18	54	40	55	32	49	39	50	35	21	42	31	45	27	44	35	42	28	26	47	39	46	32	46	34	49	32	25	31	30	32	27	29	30	28	30
109	2	2	2	53.2	14	26	49	25	48	17	21	27	51	13	50	34	50	29	50	37	50	26	24	40	27	38	24	37	32	37	20	25	40	32	38	30	40	31	42	27	31	32	29	32	25	35	29	32	27
110	1	2	2	58.4	10	21	50	26	48	16	20	22	41	13	46	32	48	30	42	35	44	31	18	36	26	37	25	37	32	39	25	16	42	32	36	30	34	32	31	30	24	56	38	35	29	32	29	40	29
111	2	2	2	77.6	13	23	45	32	43	18	22	19	37	21	46	36	45	27	42	36	42	35	26	38	28	35	21	37	30	36	26	25	46	35	30	27	34	30	33	31	34	53	32	35	25	27	27	41	29
112	2	1	2	60	18	19	41	26	32	16	21	30	37	24	56	42	51	28	48	34	48	35	23	41	32	41	23	41	32	39	27	25	46	37	34	30	32	29	38	30	24	52	36	33	25	31	26	37	28
113	2	1	2	63.6	13	20	35	27	39	17	19	20	34	20	49	44	52	32	47	36	46	35	26	40	32	41	26	39	32	39	27	27	39	37	38	33	41	33	38	36	26	36	37	32	27	29	29	35	32
114	2	2	2	66.5	10	21	49	27	44	18	20	27	43	13	58	47	59	37	52	48	54	36	19	44	37	46	29	42	38	42	28	13	38	34	37	31	33	31	36	30	23	34	31	31	26	30	29	32	26
115	1	1	2	88.8	15	53	56	38	36	21	22	32	36	20	44	34	37	26	42	27	48	27	25	38	28	31	23	37	28	39	22	34	52	35	51	36	39	30	42	36	29	26	32	32	27	35	27	37	28
116	1	2	2	77.8	14	22	41	26	34	17	20	27	38	16	47	34	46	28	44	29	47	29	22	39	29	38	23	42	34	41	23	25	42	31	42	30	37	32	41	30	29	29	29	37	26	34	27	26	25
117	2	2	2	59.8	11	21	41	26	35	17	18	22	36	16	52	41	52	32	51	38	51	35	26	45	34	43	26	41	32	44	29	17	44	37	35	30	35	32	36	32	24	64	48	36	29	30	26	45	31
118	2	2	2	58.2	12	20	41	26	34	16	17	22	35	12	48	42	52	31	44	37	47	34	18	40	33	42	26	41	34	41	27	19	38	32	40	29	37	35	38	33	21	27	29	27	25	41	29	63	35
119	2	1	2	70.1	13	17	35	22	28	19	19	21	29	22	46	36	44	29	39	29	48	29	25	37	27	39	24	37	30	40	23	20	39	36	38	32	35	33	38	32	34	42	34	37	28	31	28	32	27
120	1	2	3	80.7	16	26	49	26	38	18	20	27	37	21	55	42	49	30	41	29	51	30	27	43	32	40	23	35	28	40	26	29	42	34	35	31	37	31	41	34	24	39	36	37	28	35	31	36	30
121	1	2	3	69.1	13	24	52	27	37	16	17	23	39	24	55	43	55	36	44	38	53	36	28	41	33	39	29	39	35	41	28	32	44	36	45	35	41	34	43	33	41	39	27	28	25	28	29	30	26
122	2	2	3	73.2	11	17	34	20	43	18	20	22	41	10	26	28	32	25	38	33	37	26	18	28	22	26	20	37	32	30	21	19	38	32	37	29	36	29	38	30	31	34	29	32	25	31	28	32	26
123	2	1	3	44.1	9	17	33	25	31	17	18	21	30	10	43	37	42	28	35	35	38	30	18	34	29	36	22	34	30	33	23	11	39	33	34	33	29	32	31	33	18	43	35	30	25	28	28	48	34
124	2	2	3	84.6	11	17	41	21	41	15	19	19	33	14	38	28	40	25	34	27	36	23	17	32	22	31	18	30	25	33	19	19	36	35	37	28	31	30	30	31	34	37	27	28	24	29	27	32	27
125	2	2	3	79.7	13	19	32	20	31	16	17	19	27	15	42	35	45	28	38	30	40	29	23	33	27	34	24	34	30	33	23	17	37	35	37	30	35	31	34	31	26	32	30	27	26	31	29	32	26
126	1	2	3	53.2	14	20	34	22	32	17	19	25	34	14	48	36	47	31	41	33	46	30	22	38	27	37	24	40	31	38	24	23	42	35	43	30	35	33	39	31	31	38	32	47	28	31	29	27	25
127	1	1	3	79.5	12	25	42	27	42	22	23	25	23	14	51	35	49	29	35	27	37	19	22	38	27	37	24	31	28	32	20	20	42	34	41	30	41	32	44	31	18	42	31	31	24	30	27	32	28
128	2	1	3	88	12	29	63	36	52	23	30	36	63	17	58	49	60	31	59	39	61	36	25	45	36	43	26	42	35	48	29	19	38	37	42	31	34	31	40	32	19	26	28	26	24	27	25	29	25
129	2	1	3	79	12	21	40	23	34	16	19	20	28	13	52	43	52	33	45	32	46	29	19	40	33	40	28	37	31	38	23	16	48	45	40	34	37	34	39	36	19	35	28	36	27	28	27	36	28
130	2	1	3	54.2	27	35	46	27	26	22	20	29	46	41	47	45	36	21	32	27	45	45	36	41	36	31	23	35	31	36	36	33	43	43	36	32	36	31	34	35	44	60	46	36	27	31	28	33	31
131	2	2	3	91.4	12	19	38	22	35	20	21	20	29	12	40	31	37	25	28	27	26	20	18	32	25	33	22	31	27	25	19	22	42	35	38	33	31	29	39	33	22	46	37	29	25	29	26	29	27
132	2	1	3	74.8	10	18	28	17	21	18	17	18	25	10	32	27	33	20	30	23	33	21	18	27	20	29	17	31	22	29	18	14	35	29	30	29	30	27	35	30	24	32	31	30	27	49	31	54	33
133	2	1	3	74.3	25	30	48	35	42	18	25	24	34	65	57	38	51	26	42	23	55	26	45	46	30	37	22	35	27	38	26	60	61	39	48	35	47	38	52	41	34	45	35	39	27	35	29	36	31
134	1	2	3	83.9	13	21	41	25	33	17	20	19	36	19	44	35	46	33	40	38	42	35	22	38	27	37	25	36	34	36	26	32	42	36	49	33	43	37	43	36	34	40	30	44	27	32	31	33	28
135	2	2	3	78.3	14	23	48	29	44	21	22	24	33	22	54	38	49	27	39	29	47	26	25	43	30	38	21	36	27	40	21	19	33	33	35	30	32	31	31	32	43	37	31	42	25	31	28	31	27
136	2	1	3	78.5	11	19	43	24	36	19	21	23	38	12	45	37	46	29	42	31	44	31	21	37	29	38	23	36	30	38	26	24	49	37	38	27	41	31	41	31	32	51	33	33	25	26	26	46	27
137	2	1	3	79.2	12	18	30	26	32	19	22	18	27	13	34	30	39	25	35	28	33	28	24	32	22	31	21	35	29	32	22	17	36	33	34	26	32	27	36	30	24	42	35	29	25	31	27	54	31
138	1	2	3	72.7	13	21	45	26	39	19	21	24	34	17	51	39	48	31	44	35	46	28	27	44	31	39	25	41	34	40	23	21	37	35	40	36	38	31	39	47	32	33	33	39	29	36	34	33	28
139	2	2	3	89	11	20	32	23	40	19	22	18	26	12	48	31	50	31	33	29	21	25	21	36	28	38	25	32	31	29	24	13	41	35	40	31	39	34	43	29	23	37	30	56	30	40	29	32	26
140	2	1	3	83.5	12	16	32	22	26	17	17	17	29	14	35	29	39	24	35	27	39	25	20	29	22	30	19	32	28	30	20	16	40	36	33	29	31	28	33	32	25	39	32	31	26	29	28	43	29
141	2	2	3	71.7	10	18	29	20	29	19	20	18	28	12	38	35	39	28	35	30	37	29	19	31	26	35	23	35	28	31	22	20	35	32	33	30	36	35	45	31	29	31	29	25	25	32	27	44	30
142	2	2	3	72.4	16	28	41	29	42	20	20	26	27	18	53	39	52	31	46	29	44	29	23	44	30	43	25	37	28	39	24	17	41	37	40	30	33	31	42	29	39	65	34	41	25	31	25	42	27
143	1	1	3	80	13	23	45	24	29	18	19	25	31	17	51	42	52	30	44	30	51	30	22	38	32	39	25	37	30	40	24	17	37	34	41	31	38	33	36	32	18	31	27	24	25	25	24	28	24
144	1	1	3	42.9	16	23	41	23	32	15	18	27	35	26	54	37	50	31	49	33	51	30	29	43	30	39	26	42	33	44	24	26	41	33	42	31	36	32	35	31	42	43	35	38	28	29	27	29	27
145	1	1	3	74.7	12	20	34	22	33	17	20	23	36	17	47	34	42	27	44	30	46	28	25	39	29	34	22	41	31	42	22	23	47	36	42	34	40	34	38	32	25	56	39	37	27	32	30	33	28
146	2	1	3	66.4	11	22	38	28	37	19	19	24	37	16	48	42	52	32	49	39	48	35	22	43	33	43	25	42	33	44	28	21	42	39	43	34	42	36	38	35	25	37	35	28	26	27	27	42	32
147	2	2	3	40.9	11	23	55	28	39	18	18	24	34	18	53	36	49	27	47	36	48	30	23	43	29	39	22	38	29	38	24	19	39	33	36	31	34	33	40	35	24	32	31	34	27	31	28	30	29
148	2	2	3	75.7	12	21	45	26	33	18	19	23	39	10	49	40	51	28	42	32	48	33	17	39	32	42	24	37	31	39	26	18	44	37	42	31	38	33	42	32	21	41	33	31	25	28	27	46	31
149	1	2	3	59.7	13	27	60	35	50	19	20	28	39	25	56	36	54	34	51	37	53	30	27	41	28	41	25	42	34	42	25	22	37	30	34	29	34	28	34	28	29	36	30	28	24	30	26	51	26
150	2	2	3	82.1	10	18	45	22	32	16	19	27	37	12	49	40	49	31	45	35	51	30	18	37	30	39	24	37	32	42	24	15	30	31	35	30	32	32	30	27	21	35	28	30	25	30	26	31	25
151	2	1	3	86.1	13	20	34	25	37	19	22	20	26	12	41	40	47	31	40	33	40	27	19	38	31	37	27	37	33	35	22	21	44	37	48	31	39	34	46	34	19	37	31	38	27	27	29	39	30
152	1	1	4	74.3	11	19	32	22	29	16	17	19	26	16	40	30	40	25	38	28	38	24	21	35	23	32	18	35	27	32	19	17	29	27	29	27	27	26	29	29	26	29	28	30	26	29	25	29	26
153	1	2	4	80.3	12	21	42	22	22	17	18	24	35	11	41	30	39	20	33	23	44	26	20	34	24	32	18	32	26	37	21	21	47	35	40	30	34	32	38	30	26	46	42	36	27	31	27	30	27
154	2	2	4	79	11	19	31	23	34	18	19	17	19	12	46	33	44	26	28	24	25	23	20	38	27	34	20	29	25	27	20	18	38	35	39	29	36	29	37	31	22	45	33	41	25	27	27	30	27
155	1	2	4	86.7	15	29	33	35	35	30	25	25	32	15	44	42	34	23	24	22	34	24	20	37	36	35	23	32	28	31	22	31	47	33	42	29	38	36	38	32	22	27	27	29	23	26	24	25	23
156	2	2	4	73.2	11	17	34	20	43	18	20	22	41	10	26	28	32	25	38	33	37	26	18	28	22	26	20	37	32	30	21	19	38	32	37	29	36	29	38	30	31	34	29	32	25	31	28	32	26
157	2	1	4	79.7	10	17	28	20	31	19	17	23	23	12	36	34	42	30	34	31	37	30	21	33	27	35	25	34	32	33	24	13	41	34	36	31	33	31	34	32	34	60	36	37	27	26	26	31	25
158	1	1	4	76.6	11	19	34	21	27	19	19	20	26	14	43	34	45	25	26	20	38	24	22	38	29	38	24	33	27	35	20	24	38	35	40	29	33	30	34	27	37	62	39	48	33	32	28	39	27
159	1	2	4	79.5	10	24		28	31	19	22	19	0	14	42		37	21	27	25	19	0	19	30		29	19	29	24	23		18	27		35	26	22	23	30		20	31		22	24	22	21	26
160	1	1	4	62.6	12	19	33	21	24	17	16	24	25	15	49	36	42	28	39	29	46	28	23	39	29	34	23	38	28	38	21	28	48	36	43	33	41	35	45	33	32	49	35	44	31	35	32	30	29
161	1	1	4	77	19	27	41	33	38	17	21	13	28	31	30	27	29	22	31	23	18	31	24	24	22	27	18	31	26	21	28	37	39	34	36	28	29	29	24	40	26	30	31	27	24	29	24	39	30
162	2	1	4	78.3	14	20	37	21	22	20	18	19	24	20	46	34	39	21	21	18	37	23	25	35	26	30	22	30	25	31	20	28	40	37	42	33	30	30	31	33	34	49	37	46	29	32	28	32	27
163	2	1	4	68.1	11	20	39	25	35	17	20	20	21	14	53	39	49	29	35	29	46	24	22	46	35	42	25	40	30	38	21	18	45	40	42	34	38	38	43	36	48	78	56	54	31	30	29	39	33
164	1	2	4	75.3	8	20	38	20	28	18	20	24	28	10	44	35	36	28	34	32	45	29	18	35	26	33	23	34	29	37	24	15	44	37	39	38	35	35	36	34	30	53	44	33	27	31	29	43	30
165	2	1	4	83.5	12	16	32	22	26	17	17	17	29	14	35	29	39	24	35	27	39	25	20	29	22	30	19	32	28	30	20	16	40	36	33	29	31	28	33	32	25	39	32	31	26	29	28	43	29
166	1	1	4	79.4	16	21	38	25	26	17	17	23	24	24	47	36	45	26	40	26	48	28	29	36	28	35	19	37	26	41	20	24	42	32	38	30	37	29	36	30	28	33	33	31	24	34	29	32	28
167	1	2	4	85	11	18	31	20	20	16	20	17	22	9	33	27	30	17	17	16	22	20	19	27	21	26	17	21	22	24	16	16	38	32	38	27	35	30	34	31	33	49	33	34	26	27	26	30	27
168	1	2	4	80.8	13	24	43	28	44	19		21	20	21	45	31	47	27	37		35	15	25	36	24	37	21	31		28	15	32	40	34	41	30	32		31	18	27	33	30	33	28	31		27	22
169	1	2	4	77.2	8	19	36	22	27	18	20	21	33	8	43	33	39	26	33	29	39	29	17	36	26	33	19	34	28	32	23	13	36	35	40	31	37	31	46	31	18	42	32	29	28	32	30	60	33
170	2	1	4	82.1	9	16	28	20	29	16	17	23	27	8	30	27	37	25	40	31	38	24	18	26	20	30	18	39	28	35	20	12	40	39	37	31	32	31	34	39	17	31	30	29	25	28	26	32	27
171	1	2	4	74.7	11	19		19	26	17	17	17	26	13	41		36	25	28	28	29	24	19	38		31	20	29	29	26	19	16	39		47	35	44	35	44	33	20	38		38	28	36	31	34	27
172	2	2	4	59.9	22	24	39	26	35	18	20	25	27	20	50	38	46	30	37	29	49	28	28	43	30	43	25	37	30	42	23	24	44	37	41	35	42	40	38	34	26	35	36	37	29	33	30	36	31
173	1	2	4	77	15	20	35	24	32	20	20	20	25	18	44	34	44	29	35	29	39	29	24	37	28	38	25	37	32	38	24	28	44	37	42	36	38	35	37	34	28	32	30	35	26	35	31	33	28
174	2	2	4	66.8	7	19	27	23	34	16	19	16	16	12	47	34	49	30	26	27	21	21	19	39	29	41	24	30	29	24	20	17	39	35	36	33	35	35	40	34	24	33	31	29	26	30	27	33	29
175	1	2	4	79.1	10	22	39	23	24	21	22	26	38	13	37	34	31	21	34	27	38	27	16	29	26	24	19	31	29	29	21	22	41	36	41	29	39	35	37	30	18	30	29	30	30	28	28	24	27
176	2	2	4	61.1	10	16	24	18	22	17	15	17	21	10	35	31	31	25	25	29	34	27	16	32	26	28	21	31	31	32	22	19	49	41	47	34	40	39	45	37	31	60	41	36	28	26	27	32	27
177	1	1	4	69.7	14	19	33	23	31	18	19	19	30	15	37	29	40	24	36	26	40	24	22	32	23	33	19	35	27	32	21	23	38	31	32	29	38	30	37	32	23	28	28	31	25	33	29	48	31
178	2	2	4	85	13	23	45	28	38	20	21	22	20	15	41	29	42	23	24	18	30	18	20	35	25	35	18	26	25	28	21	17	36	30	31	28	30	25	36	28	32	57	36	29	25	34	28	66	37
179	2	2	4	86.1	10	17		19	32	18		19	18	12	37		38	26	30		29	24	20	34		34	20	32		31	21	16	33		39	32	31		35	32	22	38		36	27	34		31	29
180	1	2	4	74.3	9	16	17	16	17	15	17	16	17	10	23	19	18	14	12	12	14	16	18	26	20	22	21	23	20	23	19	19	36	32	39	27	31	29	33	30	20	32	34	30	27	28	26	27	28
181	2	1	4	79	16	21	36	22	26	17	19	17	22	21	44	32	33	21	26	20	28	25	28	36	25	26	16	27	22	29	22	25	37	31	37	27	35	33	30	35	25	30	27	28	23	29	26	29	29
182	1	1	4	83.2	9	16	24	20	23	14	12	14	13	9	30	25	29	23	19	28	20	27	16	27	20	26	19	24	20	23	18	15	37	34	41	33	36	37	37	33	12	29	25	25	23	32	29	31	29
183	1	1	4	77	19	27	41	33	38	17	21	13	28	31	30	27	29	22	31	23	18	31	24	24	22	27	18	31	26	21	28	37	39	34	36	28	29	29	24	40	26	30	31	27	24	29	24	39	30
184	1	1	4	79.3	13	22	34	21	20	20	21	23	29	13	45	33	37	18	33	21	40	26	30	38	25	36	22	35	27	34	20	18	37	35	36	34	38	34	39	31	26	35	34	43	35	45	40	39	34
185	1	1	4	72.7	11	19	28	19	21	17	19	19	22	10	26	29	29	26	24	20	26	27	22	29	26	27	23	24	25	27	24	20	37	37	43	35	40	36	43	38	23	36	34	34	29	35	32	32	34
186	2	2	4	66.8	6	16	17	19	17	21	20	19	19	7	15	18	15	14	11	11	14	14	15	25	24	28	23	27	22	28	23	17	44	35	45	29	37	31	40	30	25	50	37	40	31	28	24	28	24
187	1	1	4	79.4	16	21	38	25	26	17	17	23	24	24	47	36	45	26	40	26	48	28	29	36	28	35	19	37	26	41	20	24	42	32	38	30	37	29	36	30	28	33	33	31	24	34	29	32	28
188	2	2	4	87.4	12	20	28	24	22	17	17	18	18	15	29	23	24	17	19	18	23	19	19	23	18	21	14	22	19	23	18	23	38	38	39	35	39	33	39	30	51	57	38	52	29	30	28	29	29
189	1	1	4	69.8	12	18	25	17	25	18	19	17	18	13	37	30	34	25	22	23	27	21	20	34	26	28	20	26	25	30	22	18	41	33	41	32	40	33	37	35	18	31	28	29	26	28	28	30	28
190	1	2	4	79.1	10	22	39	23	24	21	22	26	38	13	37	34	31	21	34	27	38	27	16	29	26	24	19	31	29	29	21	22	41	36	41	29	39	35	37	30	18	30	29	30	30	28	28	24	27
191	2	1	4	61.1	8	16	19	20	19	16	15	19	17	7	25	30	30	24	21	22	26	22	17	28	24	27	19	26	25	28	21	16	41	39	45	35	40	42	42	40	19	29	31	30	26	30	28	31	29
192	2	1	4	82.1	13	20	43	20	26	19	20	24	23	13	46	35	34	23	27	18	46	21	19	38	27	32	23	30	25	37	25	27	36	34	41	31	38	36	36	31	19	32	30	34	26	29	28	30	26
193	1	2	4	70.9	12	19	35	18	23	17	18	21	34	11	38	32	31	21	30	25	40	27	19	33	25	28	16	33	26	35	20	21	39	31	36	31	33	32	38	31	18	34	31	33	26	31	28	26	26
[truncated: 28 more columns]
